# Supplementary material for: Detection of Schistosoma mekongi DNA in Human Stool and Intermediate Host Snail Neotricula aperta via Loop-Mediated Isothermal Amplification Assay in Lao PDR
Source: Pathogens. 2022 Nov 24;11(12):1413. doi: 10.3390/pathogens11121413 (PMC9785648; doi:10.3390/pathogens11121413)
Supplement: Supplementary file 1 [file pathogens-11-01413-s001.zip › Table S1.xlsx]

## Sheet: Table S1
	Table S1. primer lists for LAMP targeting Schistosoma mekongi DNA.
	F3	5' - GCCAAGGGTGATGGGATAC - 3'
	B3	5' - GGTTATCGCTGCAGCCTAG - 3'
	FIP	5' - GAACATAAACGGGGCGGGGGGTGCAAGGTTCAAAGAGGGT - 3'
	BIP	5' - CGATCCGGTTTGGCTTGCCAGCGTACATGCAGTCCAGC - 3'
	LF	5' - TGCATGCACACGTAACATACA - 3'
	BF	5' - ATCACGGGTTTGCTGCCTG - 3'
